# Supplementary material for: Contributions of gonadal hormones in the sex-specific organization of context fear learning
Source: PLoS One. 2023 Mar 2;18(3):e0282293. doi: 10.1371/journal.pone.0282293 (PMC9980802; doi:10.1371/journal.pone.0282293)
Supplement: S2 Data — (XLSX) [file pone.0282293.s004.xlsx]

## Sheet:  EXP 1 P0 GDX P24 OR P60 TEST
ANIMAL ID	GROUP	SEX	AGE AT SURGERY	AGE AT TEST	FREEZING
7	SHAM	MALE	P0	P24	23.3
8	SHAM	MALE	P0	P24	23.9
9	SHAM	MALE	P0	P24	35.7
10	SHAM	MALE	P0	P24	1.9
11	SHAM	MALE	P0	P24	41.9
12	SHAM	MALE	P0	P24	2.3
13	SHAM	MALE	P0	P24	24.5	21.9286
14	GDX	MALE	P0	P24	10.2	N=9
15	GDX	MALE	P0	P24	32.6
16	GDX	MALE	P0	P24	1
17	GDX	MALE	P0	P24	1.3
18	GDX	MALE	P0	P24	5.3
19	GDX	MALE	P0	P24	21
20	GDX	MALE	P0	P24	3.1
21	GDX	MALE	P0	P24	3
22	GDX	MALE	P0	P24	4.5	9.11111
34	SHAM	MALE	P0	P60	90.9
35	SHAM	MALE	P0	P60	30.1
36	SHAM	MALE	P0	P60	57.5
37	SHAM	MALE	P0	P60	75.1
38	SHAM	MALE	P0	P60	32.1	57.14
39	GDX	MALE	P0	P60	5.9	n=7
40	GDX	MALE	P0	P60	26.2
41	GDX	MALE	P0	P60	25.1
42	GDX	MALE	P0	P60	3.1
43	GDX	MALE	P0	P60	7
44	GDX	MALE	P0	P60	2.5
45	GDX	MALE	P0	P60	44.1	16.2714
55	SHAM	FEMALE	P0	P24	29.4	n=8
56	SHAM	FEMALE	P0	P24	31.6
57	SHAM	FEMALE	P0	P24	20.5
58	SHAM	FEMALE	P0	P24	8.7
59	SHAM	FEMALE	P0	P24	25.7
60	SHAM	FEMALE	P0	P24	11.5
61	SHAM	FEMALE	P0	P24	12.2
62	SHAM	FEMALE	P0	P24	9.8	18.675
70	SHAM	FEMALE	P0	P60	52.7
71	SHAM	FEMALE	P0	P60	64
72	SHAM	FEMALE	P0	P60	40.3
73	SHAM	FEMALE	P0	P60	2.2
74	SHAM	FEMALE	P0	P60	7.4
75	SHAM	FEMALE	P0	P60	87.8
76	SHAM	FEMALE	P0	P60	3.4
77	SHAM	FEMALE	P0	P60	9.6
78	SHAM	FEMALE	P0	P60	54.4	mean
79	SHAM	FEMALE	P0	P60	2.4	32.42

## Sheet:  EXP 1 P28-P60 GDX-OVX P60 TEST
ANIMAL ID	GROUP	SEX	AGE AT SURGERY	AGE AT TEST	FREEZING
090319-01	SHAM	m	P28	P60	1.7	n=8
090319-02	SHAM	m	P28	P60	11.24
090319-03	SHAM	m	P28	P60	30.36
090319-04	SHAM	m	P28	P60	21.6
090319-05	SHAM	m	P28	P60	11.07
090319-06	SHAM	m	P28	P60	47.15
090319-07	SHAM	m	P28	P60	72.82
090319-08	SHAM	m	P28	P60	61.13
090319-09	GDX	m	P28	P60	0	n=10
090319-10	GDX	m	P28	P60	0
090319-11	GDX	m	P28	P60	1.7
090319-12	GDX	m	P28	P60	11.24
090319-13	GDX	mm	P28	P60	36.96
090319-14	GDX	m	P28	P60	14.41
090319-15	GDX	m	P28	P60	2.8
090319-16	GDX	m	P28	P60	1.38
090319-17	GDX	m	P28	P60	22.42
090319-18	GDX	m	P28	P60	14.22
090319-19	SHAM	f	P28	P60	17.44	n=10
090319-20	SHAM	f	P28	P60	1.25
090319-21	SHAM	f	P28	P60	7.9
090319-22	SHAM	f	P28	P60	1.38
090319-23	SHAM	f	P28	P60	9.33
090319-24	SHAM	f	P28	P60	3.18
090319-25	SHAM	f	P28	P60	10.66
090319-26	SHAM	f	P28	P60	3.88
090319-26	SHAM	f	P28	P60	21.1
090319-26	SHAM	f	P28	P60	24.41
090319-27	OVX	f	P28	P60	10.97	n=6
090319-28	OVX	f	P28	P60	1.13
090319-29	OVX	f	P28	P60	5.5
090319-30	OVX	f	P28	P60	3.38
090319-31	OVX	f	P28	P60	28.32
090319-32	OVX	f	P28	P60	2.65

## Sheet: EXP 2 GDX-OVX HORMONE REPLMNT
ANIMAL ID	GROUP	SEX	AGE AT SURGERY	AGE AT TEST	HORMONE(?)	BRAIN WEIGHT (GRAMS)	SEMINAL VESSICAL WEIGHT	UTERINE WEIGHT	DAY 1 FREEZING	DAY 2 FREEZING	DAY 3 FREEZING	DAY 4 FREEZING
012120-01	SHAM	M	P28	P60	BLANK PELLET	2.07	1.4	N/A	64	82.5	87	85
012120-02	SHAM	M	P28	P60	BLANK PELLET	2.21	1.49	N/A	65	66	84	74
012120-03	SHAM	M	P28	P60	BLANK PELLET	2.11	1.47	N/A	58	71	76	73
012120-13	GDX NO T	M	P28	P60	BLANK PELLET	2.04	0.39	N/A	16	82	86	85
012120-14	GDX NO T	M	P28	P60	BLANK PELLET	2	0.421	N/A	17.5	82	89	83
012120-15	GDX NO T	M	P28	P60	BLANK PELLET	2.12	0.598	N/A	2	56	53	87.5
012120-16	GDX NO T	M	P28	P60	BLANK PELLET	2.17	0.246	N/A	0.8	1.2	22	45
012120-04	GDX + T	M	P60	P90	TESTOSTERONE	2.3	1.67	N/A	8	18	87	71
012120-05	GDX + T	M	P60	P90	TESTOSTERONE	2.41	1.13	N/A	38	58	87	89
012120-06	GDX + T	M	P60	P90	TESTOSTERONE	2.62	1.68	N/A	51	74	85	89
012120-07	GDX + T	M	P60	P90	TESTOSTERONE	2.5	1.74	N/A	13	64	87	69.5
012120-08	GDX + T	M	P60	P90	TESTOSTERONE	2.67	1.02	N/A	19.5	84	87	74.5
012120-11	GDX + T	M	P60	P90	TESTOSTERONE	2.4	1.9665	N/A	12	70	89	59.5
012120-12	GDX + T	M	P60	P90	TESTOSTERONE	2.39	1.8495	N/A	36	74.5	91	67
012120-19	GDX + T	M	P60	P90	TESTOSTERONE	2.48	2.47	N/A	16	81	94	75
012120-20	GDX + T	M	P60	P90	TESTOSTERONE	2.47	2.28	N/A	34.5	76	89	83
012120-21	GDX + T	M	P60	P90	TESTOSTERONE	2.32	2.61	N/A	48	82	90	79
012120-09	SHAM	M	P60	P90	BLANK PELLET	2.59	2.63	N/A	31	44	57	82.5
012120-10	SHAM	M	P60	P90	BLANK PELLET	2.5	2.69	N/A	22.5	73	89	87.5
012120-17	SHAM	M	P60	P90	BLANK PELLET	2.36	2.35	N/A	11	38	79	67
012120-18	SHAM	M	P60	P90	BLANK PELLET	2.41	2.74	N/A	18	61	79	79
031220-01	GDX+T	M	P28	P60	TESTOSTERONE	2.1	0.72	N/A	2.5	84	90.4	92.2
031220-02	GDX+T	M	P28	P60	TESTOSTERONE	2.06	0.6447	N/A	81.6	88	87	89.9
031220-03	GDX+T	M	P28	P60	TESTOSTERONE	2.09	0.8913	N/A	82.2	93	95	95.5
031220-04	GDX+T	M	P28	P60	TESTOSTERONE	2.04	0.9168	N/A	48.6	37	83	90
031220-05	GDX+T	M	P28	P60	TESTOSTERONE	2.04	0.6784	N/A	7.5	72	85.4	94.7
031220-06	GDX+T	M	P28	P60	TESTOSTERONE	2.12	0.7802	N/A	44.9	95	96.6	97.1
031220-07	GDX+T	M	P28	P60	TESTOSTERONE	2.07	0.9665	N/A	9.2	57	53.8	69.3
031220-08	GDX+T	M	P28	P60	TESTOSTERONE	2.18	0.8495	N/A	10	77.4	75.4	82.6
080320-01	SHAM	M	P60	P90	BLANK PELLET	2.9	2.42	N/A	19.07	84.5	86.9	84.5
080320-02	SHAM	M	P60	P90	BLANK PELLET	2.73	2.08	N/A	14.4	74.3	95	96.3
080320-03	SHAM	M	P60	P90	BLANK PELLET	2.53	1.68	N/A	25	90	88.4	90
080320-04	SHAM	M	P60	P90	BLANK PELLET	2.33	1.96	N/A	18.4	69.5	94	95.8
080320-05	GDX NO T	M	P60	P90	BLANK PELLET	2.4	0.223	N/A	52	92.3	89	87.9
080320-06	GDX NO T	M	P60	P90	BLANK PELLET	2.337	0.214	N/A	16.35	84.3	79.9	80.8
080320-07	GDX NO T	M	P60	P90	BLANK PELLET	2.82	0.279	N/A	19.2	73.75	86	89.8
080320-08	GDX NO T	M	P60	P90	BLANK PELLET	2.65	0.284	N/A	29.58	69.9	55	87.6
080320-09	GDX NO T	M	P60	P90	BLANK PELLET	2.67	0.286	N/A	2.9	83	98.3	96.6
080320-10	OVX NO E	F	P60	P90	BLANK PELLET	2.658	N/A	0.446	17.7	64.15	70	85.3
080320-11	OVX NO E	F	P60	P90	BLANK PELLET	2.44	N/A	0.534	9.6	68.1	77.2	76.7
080320-12	OVX NO E	F	P60	P90	BLANK PELLET	1.98	N/A	0.497	15.8	48.8	60.6	78.9
080320-13	OVX+ E	F	P60	P90	ESTRODIAL	2.18	N/A	0.639	0	38.2	55.9	94.2
080320-14	OVX+ E	F	P60	P90	ESTRODIAL	2.29	N/A	0.588	0	54.35	75.1	89.2
080320-15	OVX+ E	F	P60	P90	ESTRODIAL	2.39	N/A	0.567	0	21.34	86.5	95.7
080320-16	SHAM	F	P60	P90	BLANK PELLET	2.21	N/A	0.592	5.6	48.8	60.6	78.9
080320-17	SHAM	F	P60	P90	BLANK PELLET	2.86	N/A	0.601	2	11.1	93.4	96.6
080320-18	SHAM	F	P60	P90	BLANK PELLET	2.65	N/A	0.502	2.54	58.5	96.2	88.9
100520-01	OVX+E	F	P28	P60	ESTRODIAL	2.05	N/A	0.438	0	10.1	81.7	90.3
100520-02	OVX+E	F	P28	P60	ESTRODIAL	2.128	N/A	0.585	3	33.07	83.7	87.8
100520-03	OVX+E	F	P28	P60	ESTRODIAL	2.11	N/A	0.595	17.2	70	90.3	83
100520-04	OVX+E	F	P28	P60	ESTRODIAL	2.209	N/A	0.45	1.2	62.7	80.9	87.1
100520-05	OVX+E	F	P28	P60	ESTRODIAL	2.229	N/A	0.805	4	35.4	80.7	98.5
100520-06	OVX+E	F	P28	P60	ESTRODIAL	1.869	N/A	0.895	1	6.6	81.4	92.3
100520-07	OVX+E	F	P28	P60	ESTRODIAL	2.17	N/A	0.686	0	50	87	94.3
100520-08	OVX NO E	F	P28	P60	BLANK PELLET	2.016	N/A	0.239	13.2	67.9	92.9	99.2
100520-09	OVX NO E	F	P28	P60	BLANK PELLET	1.98	N/A	0.159	37.1	51.6	56.3	89.1
100520-10	OVX NO E	F	P28	P60	BLANK PELLET	2.036	N/A	0.522	20.3	82.5	87.9	97.8
100520-11	OVX NO E	F	P28	P60	BLANK PELLET	2.024	N/A	0.124	18	72.9	80.8	97.3
100520-12	OVX NO E	F	P28	P60	BLANK PELLET	2.168	N/A	0.198	2	40.1	92.3	96.2
100520-13	OVX NO E	F	P28	P60	BLANK PELLET	2.28	N/A	0.194	10.8	32.5	47.4	69
100520-14	OVX NO E	F	P28	P60	BLANK PELLET	2.29	N/A	0.201	46.8	85.9	96.4	91.6
100520-15	OVX NO E	F	P28	P60	BLANK PELLET	2.267	N/A	0.199	47.2	71.7	79.4	79.1
100520-16	SHAM	F	P28	P60	BLANK PELLET	2.152	N/A	0.928	20.8	25.9	93.5	96
100520-17	SHAM	F	P28	P60	BLANK PELLET	2.186	N/A	0.651	13	42.8	44.4	50.9
100520-18	SHAM	F	P28	P60	BLANK PELLET	1.917	N/A	0.582	17	76.5	88.7	92.4
100520-19	SHAM	F	P28	P60	BLANK PELLET	2.163	N/A	0.834	15.4	43.2	69.5	97.8
100520-20	GDX+T	M	P28	P60	TESTOSTERONE	2.22	1.28	N/A	10.8	84.6	95.8	96
100520-21	GDX+T	M	P28	P60	TESTOSTERONE	2.464	1.79	N/A	5.4	38.2	87.5	93.5
100520-22	GDX+T	M	P28	P60	TESTOSTERONE	2.109	1.1	N/A	15.9	77.2	93.7	94.2
100520-23	OVX NO E	F	P60	P90	ESTRODIAL	2.27	N/A	0.909	12.43	26.4	85.2	78.5
100520-24	OVX NO E	F	P60	P90	ESTRODIAL	2.24	N/A	1.123	8.14	36.4	82.5	90.7
100520-25	OVX NO E	F	P60	P90	ESTRODIAL	2.048	N/A	1.051	28.4	61.3	72.7	98
100520-26	OVX+E	F	P60	P90	ESTRODIAL	2.38	N/A	1.03	3.7	8.4	80.3	99
100520-27	OVX+E	F	P60	P90	ESTRODIAL	2.107	N/A	1.126	9.7	56.8	72.4	70.2
100520-28	OVX+E	F	P60	P90	ESTRODIAL	2.281	N/A	0.909	3	66.6	95.8	95.4
100520-29	OVX+E	F	P60	P90	ESTRODIAL	2.372	N/A	0.938	6	20.4	61.7	90.2
100520-30	OVX+E	F	P60	P90	ESTRODIAL	2.52	N/A	1.227	23.3	32.8	73	88.7
100520-31	GDX+T	M	P60	P90	TESTOSTERONE	2.368	2.2	N/A	44.6	70.6	89.4	85.7
100520-32	GDX+T	M	P60	P90	TESTOSTERONE	2.403	2.582	N/A	65.7	67.9	74.7	76.4
100520-33	GDX+T	M	P60	P90	TESTOSTERONE	2.27	1.88	N/A	52.1	66.5	84.1	79.6
100520-34	GDX+T	M	P60	P90	TESTOSTERONE	2.524	2.536	N/A	12.2	42.2	87.5	96.5
100520-35	GDX+T	M	P60	P90	TESTOSTERONE	2.48	2.45	N/A	28.1	72.1	94.4	92.1
100520-36	SHAM	M	P60	P90	BLANK PELLET	2.51	2.13	N/A	27	67.7	94.3	85.3
100520-37	SHAM	M	P60	P90	BLANK PELLET	2.45	2.65	N/A	44	81.6	89.3	95.2
100520-38	SHAM	M	P60	P90	BLANK PELLET	2.298	2.73	N/A	17	38.2	78.5	96.5	*video files not saved properly
111820-1	SHAM	F	P0	P60	BLANK PELLET	2.04	N/A	1.49	13	60	87	96
111820-2	SHAM	F	P0	P60	BLANK PELLET	2.04	N/A	0.991	21	70	87	85
111820-3	SHAM	F	P0	P60	BLANK PELLET	2.03	N/A	1.24	4	75	87	97
111820-4	SHAM	F	P0	P60	BLANK PELLET	2.16	N/A	1.645	8	83	75	93
111820-5	SHAM	F	P0	P60	BLANK PELLET	2.03	N/A	1.01	6	30.3	35	100
111820-6	SHAM	F	P0	P60	BLANK PELLET	2.04	N/A	0.982	11	75	73	90
111820-7	SHAM	F	P0	P60	BLANK PELLET	2.1	N/A	1.58	12	74	75	86
111820-8	SHAM	F	P0	P60	BLANK PELLET	2.3	N/A	1.39	4	83	84	94
111820-9	GDX NO T	M	P0	P60	BLANK PELLET	2.04	0.298	N/A	32	92	98	100
111820-10	GDX NO T	M	P0	P60	BLANK PELLET	2.1	0.412	N/A	1	42	82	81
111820-11	GDX NO T	M	P0	P60	BLANK PELLET	2.3	0.321	N/A	9.2	95	99	100
111820-12	GDX NO T	M	P0	P60	BLANK PELLET	2.1	0.358	N/A	1.1	56	94	80
111820-13	SHAM	M	P0	P60	BLANK PELLET	2.04	0.351	N/A	18	54	83.7	99
111820-14	SHAM	M	P0	P60	BLANK PELLET	2.02	1.23	N/A	64	92	84	95
111820-15	SHAM	M	P0	P60	BLANK PELLET	2.09	1.76	N/A	45	79	98	99
111820-16	SHAM	M	P0	P60	BLANK PELLET	2.31	1.64	N/A	39	76	65	94
111820-17	SHAM	M	P0	P60	BLANK PELLET	1.98	1.77	N/A	28	68	70	82
111820-18	SHAM	M	P0	P60	BLANK PELLET	2.01	1.93	N/A	16	30	75	83
111820-19	GDX + T	M	P0	P60	TESTOSTERONE	1.98	0.182	N/A	18	63	90	91
111820-20	GDX + T	M	P0	P60	TESTOSTERONE	2.02	0.191	N/A	14	84	89	88
111820-21	GDX + T	M	P0	P60	TESTOSTERONE	2.11	0.179	N/A	3	90	85	98
111820-22	GDX + T	M	P0	P60	TESTOSTERONE	2.21	0.173	N/A	12	28	67	95
111820-23	GDX + T	M	P0	P60	TESTOSTERONE	2	0.178	N/A	21	64	93	100
111820-24	GDX + T	M	P0	P60	TESTOSTERONE	2.21	0.184	N/A	21	44	95	99
012921-1	OVX + E	F	P0	P60	ESTRADIOL	2.14	N/A	0.423	1.9	72	91	91
012921-2	OVX + E	F	P0	P60	ESTRADIOL	2.03	N/A	0.452	32	74	92	97
012921-3	OVX + E	F	P0	P60	ESTRADIOL	2.04	N/A	0.402	29	97	95	99
012921-4	OVX + E	F	P0	P60	ESTRADIOL	2.01	N/A	0.293	25	98	95	89
012921-5	OVX + E	F	P0	P60	ESTRADIOL	1.98	N/A	0.284	45.2	69	93	86
012921-6	OVX + E	F	P0	P60	ESTRADIOL	1.85	N/A	0.487	32.3	81	94	92
012921-7	OVX + E	F	P0	P60	ESTRADIOL	1.73	N/A	0.299	8.7	79	97	83
012921-8	OVX + E	F	P0	P60	ESTRADIOL	1.97	N/A	0.472	20	25	49	56
012921-9	OVX NO E	F	P0	P60	BLANK PELLET	1.9	N/A	0.192	57	92	99	99
012921-10	OVX NO E	F	P0	P60	BLANK PELLET	2.01	N/A	0.458	72	52	79	89
012921-11	OVX NO E	F	P0	P60	BLANK PELLET	2	N/A	0.227	75	88	72	78
012921-12	OVX NO E	F	P0	P60	BLANK PELLET	2.03	N/A	0.163	46	75	79	60
012921-13	OVX NO E	F	P0	P60	BLANK PELLET	2.02	N/A	0.538	84	74	93	97
012921-14	OVX NO E	F	P0	P60	BLANK PELLET	1.98	N/A	0.456	80	88	86	85
012921-15	OVX NO E	F	P0	P60	BLANK PELLET	1.84	N/A	0.419	5	64	69	74
012921-16	GDX NO T	M	P28	P60	BLANK PELLET	2	damaged upon removal	N/A	5	14	90	92
012921-17	GDX NO T	M	P28	P60	BLANK PELLET	2.06	damaged upon removal	N/A	25	77	78	86
012921-18	SHAM	M	P28	P60	BLANK PELLET	2.02	1.21	N/A	45	76	82	98
012921-19	SHAM	M	P28	P60	BLANK PELLET	2.03	1.39	N/A	20	76	90	96
012921-20	SHAM	M	P28	P60	BLANK PELLET	2.01	1.34	N/A	73	88	82	76
012921-21	SHAM	M	P28	P60	BLANK PELLET	1.96	1.56	N/A	51	67	84	70
012921-22	SHAM	M	P28	P60	BLANK PELLET	2.04	1.65	N/A	32	88	64	80
012921-23	SHAM	F	P60	P90	BLANK PELLET	2.28	N/A	0.784	58	66	86	75
012921-24	SHAM	F	P60	P90	BLANK PELLET	2.25	N/A	0.652	2	81	85	78
012921-25	SHAM	F	P60	P90	BLANK PELLET	2.04	N/A	0.721	38	62	95	85
012921-26	SHAM	F	P60	P90	BLANK PELLET	2.1	N/A	0.736	12	70	80	70
							SEMINAL VESSICAL WEIGHT	UTERINE WEIGHT

## Sheet: Exp 2 Organ weights
ANIMAL ID	GROUP	SEX	AGE AT SURGERY	AGE AT TEST	HORMONE(?)	BRAIN WEIGHT (GRAMS)	SEMINAL VESSICAL WEIGHT	UTERINE WEIGHT
012120-01	SHAM	M	P28	P60	BLANK PELLET	2.07	1.4	N/A
012120-02	SHAM	M	P28	P60	BLANK PELLET	2.21	1.49	N/A
012120-03	SHAM	M	P28	P60	BLANK PELLET	2.11	1.47	N/A
012120-13	GDX NO T	M	P28	P60	BLANK PELLET	2.04	0.39	N/A
012120-14	GDX NO T	M	P28	P60	BLANK PELLET	2	0.421	N/A
012120-15	GDX NO T	M	P28	P60	BLANK PELLET	2.12	0.598	N/A
012120-16	GDX NO T	M	P28	P60	BLANK PELLET	2.17	0.246	N/A
012120-04	GDX + T	M	P60	P90	TESTOSTERONE	2.3	2.31	N/A
012120-05	GDX + T	M	P60	P90	TESTOSTERONE	2.41	2.29	N/A
012120-06	GDX + T	M	P60	P90	TESTOSTERONE	2.62	2.18	N/A
012120-07	GDX + T	M	P60	P90	TESTOSTERONE	2.5	2.46	N/A
012120-08	GDX + T	M	P60	P90	TESTOSTERONE	2.67	2.53	N/A
012120-11	GDX + T	M	P60	P90	TESTOSTERONE	2.4	2.31	N/A
012120-12	GDX + T	M	P60	P90	TESTOSTERONE	2.39	2.54	N/A
012120-19	GDX + T	M	P60	P90	TESTOSTERONE	2.48	2.47	N/A
012120-20	GDX + T	M	P60	P90	TESTOSTERONE	2.47	2.28	N/A
012120-21	GDX + T	M	P60	P90	TESTOSTERONE	2.32	2.61	N/A
012120-09	SHAM	M	P60	P90	BLANK PELLET	2.59	2.63	N/A
012120-10	SHAM	M	P60	P90	BLANK PELLET	2.5	2.69	N/A
012120-17	SHAM	M	P60	P90	BLANK PELLET	2.36	2.35	N/A
012120-18	SHAM	M	P60	P90	BLANK PELLET	2.41	2.74	N/A
031220-01	GDX+T	M	P28	P60	TESTOSTERONE	2.1	0.72	N/A
031220-02	GDX+T	M	P28	P60	TESTOSTERONE	2.06	0.6447	N/A
031220-03	GDX+T	M	P28	P60	TESTOSTERONE	2.09	0.8913	N/A
031220-04	GDX+T	M	P28	P60	TESTOSTERONE	2.04	0.9168	N/A
031220-05	GDX+T	M	P28	P60	TESTOSTERONE	2.04	0.6784	N/A
031220-06	GDX+T	M	P28	P60	TESTOSTERONE	2.12	0.7802	N/A
031220-07	GDX+T	M	P28	P60	TESTOSTERONE	2.07	0.9665	N/A
031220-08	GDX+T	M	P28	P60	TESTOSTERONE	2.18	0.8495	N/A
080320-01	SHAM	M	P60	P90	BLANK PELLET	2.9	2.42	N/A
080320-02	SHAM	M	P60	P90	BLANK PELLET	2.73	2.08	N/A
080320-03	SHAM	M	P60	P90	BLANK PELLET	2.53	1.68	N/A
080320-04	SHAM	M	P60	P90	BLANK PELLET	2.33	1.96	N/A
080320-05	GDX NO T	M	P60	P90	BLANK PELLET	2.4	0.223	N/A
080320-06	GDX NO T	M	P60	P90	BLANK PELLET	2.337	0.214	N/A
080320-07	GDX NO T	M	P60	P90	BLANK PELLET	2.82	0.279	N/A
080320-08	GDX NO T	M	P60	P90	BLANK PELLET	2.65	0.284	N/A
080320-09	GDX NO T	M	P60	P90	BLANK PELLET	2.67	0.286	N/A
080320-10	OVX NO E	F	P60	P90	BLANK PELLET	2.658	N/A	0.446
080320-11	OVX NO E	F	P60	P90	BLANK PELLET	2.44	N/A	0.534
080320-12	OVX NO E	F	P60	P90	BLANK PELLET	1.98	N/A	0.497
080320-13	OVX+ E	F	P60	P90	ESTRODIAL	2.18	N/A	0.639
080320-14	OVX+ E	F	P60	P90	ESTRODIAL	2.29	N/A	0.588
080320-15	OVX+ E	F	P60	P90	ESTRODIAL	2.39	N/A	0.567
080320-16	SHAM	F	P60	P90	BLANK PELLET	2.21	N/A	0.592
080320-17	SHAM	F	P60	P90	BLANK PELLET	2.86	N/A	0.601
080320-18	SHAM	F	P60	P90	BLANK PELLET	2.65	N/A	0.502
100520-01	OVX+E	F	P28	P60	ESTRODIAL	2.05	N/A	0.438
100520-02	OVX+E	F	P28	P60	ESTRODIAL	2.128	N/A	0.585
100520-03	OVX+E	F	P28	P60	ESTRODIAL	2.11	N/A	0.595
100520-04	OVX+E	F	P28	P60	ESTRODIAL	2.209	N/A	0.45
100520-05	OVX+E	F	P28	P60	ESTRODIAL	2.229	N/A	0.805
100520-06	OVX+E	F	P28	P60	ESTRODIAL	1.869	N/A	0.895
100520-07	OVX+E	F	P28	P60	ESTRODIAL	2.17	N/A	0.686
100520-08	OVX NO E	F	P28	P60	BLANK PELLET	2.016	N/A	0.239
100520-09	OVX NO E	F	P28	P60	BLANK PELLET	1.98	N/A	0.159
100520-10	OVX NO E	F	P28	P60	BLANK PELLET	2.036	N/A	0.522
100520-11	OVX NO E	F	P28	P60	BLANK PELLET	2.024	N/A	0.124
100520-12	OVX NO E	F	P28	P60	BLANK PELLET	2.168	N/A	0.198
100520-13	OVX NO E	F	P28	P60	BLANK PELLET	2.28	N/A	0.194
100520-14	OVX NO E	F	P28	P60	BLANK PELLET	2.29	N/A	0.201
100520-15	OVX NO E	F	P28	P60	BLANK PELLET	2.267	N/A	0.199
100520-16	SHAM	F	P28	P60	BLANK PELLET	2.152	N/A	0.928
100520-17	SHAM	F	P28	P60	BLANK PELLET	2.186	N/A	0.651
100520-18	SHAM	F	P28	P60	BLANK PELLET	1.917	N/A	0.582
100520-19	SHAM	F	P28	P60	BLANK PELLET	2.163	N/A	0.834
100520-20	GDX+T	M	P28	P60	TESTOSTERONE	2.22	1.28	N/A
100520-21	GDX+T	M	P28	P60	TESTOSTERONE	2.464	1.79	N/A
100520-22	GDX+T	M	P28	P60	TESTOSTERONE	2.109	1.1	N/A
100520-23	OVX NO E	F	P60	P90	ESTRODIAL	2.27	N/A	0.909
100520-24	OVX NO E	F	P60	P90	ESTRODIAL	2.24	N/A	1.123
100520-25	OVX NO E	F	P60	P90	ESTRODIAL	2.048	N/A	1.051
100520-26	OVX+E	F	P60	P90	ESTRODIAL	2.38	N/A	1.03
100520-27	OVX+E	F	P60	P90	ESTRODIAL	2.107	N/A	1.126
100520-28	OVX+E	F	P60	P90	ESTRODIAL	2.281	N/A	0.909
100520-29	OVX+E	F	P60	P90	ESTRODIAL	2.372	N/A	0.938
100520-30	OVX+E	F	P60	P90	ESTRODIAL	2.52	N/A	1.227
100520-31	GDX+T	M	P60	P90	TESTOSTERONE	2.368	2.2	N/A
100520-32	GDX+T	M	P60	P90	TESTOSTERONE	2.403	2.582	N/A
100520-33	GDX+T	M	P60	P90	TESTOSTERONE	2.27	1.88	N/A
100520-34	GDX+T	M	P60	P90	TESTOSTERONE	2.524	2.536	N/A
100520-35	GDX+T	M	P60	P90	TESTOSTERONE	2.48	2.45	N/A
100520-36	SHAM	M	P60	P90	BLANK PELLET	2.51	2.13	N/A
100520-37	SHAM	M	P60	P90	BLANK PELLET	2.45	2.65	N/A
100520-38	SHAM	M	P60	P90	BLANK PELLET	2.298	2.73	N/A
111820-1	SHAM	F	P0	P60	BLANK PELLET	2.04	N/A	1.49
111820-2	SHAM	F	P0	P60	BLANK PELLET	2.04	N/A	0.991
111820-3	SHAM	F	P0	P60	BLANK PELLET	2.03	N/A	1.24
111820-4	SHAM	F	P0	P60	BLANK PELLET	2.16	N/A	1.645
111820-5	SHAM	F	P0	P60	BLANK PELLET	2.03	N/A	1.01
111820-6	SHAM	F	P0	P60	BLANK PELLET	2.04	N/A	0.982
111820-7	SHAM	F	P0	P60	BLANK PELLET	2.1	N/A	1.58
111820-8	SHAM	F	P0	P60	BLANK PELLET	2.3	N/A	1.39
111820-9	GDX NO T	M	P0	P60	BLANK PELLET	2.04	0.298	N/A
111820-10	GDX NO T	M	P0	P60	BLANK PELLET	2.1	0.412	N/A
111820-11	GDX NO T	M	P0	P60	BLANK PELLET	2.3	0.321	N/A
111820-12	GDX NO T	M	P0	P60	BLANK PELLET	2.1	0.358	N/A
111820-13	SHAM	M	P0	P60	BLANK PELLET	2.04	0.351	N/A
111820-14	SHAM	M	P0	P60	BLANK PELLET	2.02	1.23	N/A
111820-15	SHAM	M	P0	P60	BLANK PELLET	2.09	1.76	N/A
111820-16	SHAM	M	P0	P60	BLANK PELLET	2.31	1.64	N/A
111820-17	SHAM	M	P0	P60	BLANK PELLET	1.98	1.77	N/A
111820-18	SHAM	M	P0	P60	BLANK PELLET	2.01	1.93	N/A
111820-19	GDX + T	M	P0	P60	TESTOSTERONE	1.98	0.182	N/A
111820-20	GDX + T	M	P0	P60	TESTOSTERONE	2.02	0.191	N/A
111820-21	GDX + T	M	P0	P60	TESTOSTERONE	2.11	0.179	N/A
111820-22	GDX + T	M	P0	P60	TESTOSTERONE	2.21	0.173	N/A
111820-23	GDX + T	M	P0	P60	TESTOSTERONE	2	0.178	N/A
111820-24	GDX + T	M	P0	P60	TESTOSTERONE	2.21	0.184	N/A
012921-1	OVX + E	F	P0	P60	ESTRADIOL	2.14	N/A	0.423
012921-2	OVX + E	F	P0	P60	ESTRADIOL	2.03	N/A	0.452
012921-3	OVX + E	F	P0	P60	ESTRADIOL	2.04	N/A	0.402
012921-4	OVX + E	F	P0	P60	ESTRADIOL	2.01	N/A	0.293
012921-5	OVX + E	F	P0	P60	ESTRADIOL	1.98	N/A	0.284
012921-6	OVX + E	F	P0	P60	ESTRADIOL	1.85	N/A	0.487
012921-7	OVX + E	F	P0	P60	ESTRADIOL	1.73	N/A	0.299
012921-8	OVX + E	F	P0	P60	ESTRADIOL	1.97	N/A	0.472
012921-9	OVX NO E	F	P0	P60	BLANK PELLET	1.9	N/A	0.192
012921-10	OVX NO E	F	P0	P60	BLANK PELLET	2.01	N/A	0.458
012921-11	OVX NO E	F	P0	P60	BLANK PELLET	2	N/A	0.227
012921-12	OVX NO E	F	P0	P60	BLANK PELLET	2.03	N/A	0.163
012921-13	OVX NO E	F	P0	P60	BLANK PELLET	2.02	N/A	0.538
012921-14	OVX NO E	F	P0	P60	BLANK PELLET	1.98	N/A	0.456
012921-15	OVX NO E	F	P0	P60	BLANK PELLET	1.84	N/A	0.419
012921-16	GDX NO T	M	P28	P60	BLANK PELLET	2	damaged upon removal	N/A
012921-17	GDX NO T	M	P28	P60	BLANK PELLET	2.06	damaged upon removal	N/A
012921-18	SHAM	M	P28	P60	BLANK PELLET	2.02	1.21	N/A
012921-19	SHAM	M	P28	P60	BLANK PELLET	2.03	1.39	N/A
012921-20	SHAM	M	P28	P60	BLANK PELLET	2.01	1.34	N/A
012921-21	SHAM	M	P28	P60	BLANK PELLET	1.96	1.56	N/A
012921-22	SHAM	M	P28	P60	BLANK PELLET	2.04	1.65	N/A
012921-23	SHAM	F	P60	P90	BLANK PELLET	2.28	N/A	0.784
012921-24	SHAM	F	P60	P90	BLANK PELLET	2.25	N/A	0.652
012921-25	SHAM	F	P60	P90	BLANK PELLET	2.04	N/A	0.721
012921-26	SHAM	F	P60	P90	BLANK PELLET	2.1	N/A	0.736
ANIMAL ID	GROUP	SEX	AGE AT SURGERY	AGE AT TEST	HORMONE(?)	BRAIN WEIGHT (GRAMS)	SEMINAL VESSICAL WEIGHT(G)	UTERINE WEIGHT
111820-13	SHAM	M	P0	P60	BLANK PELLET	2.04	0.351
111820-14	SHAM	M	P0	P60	BLANK PELLET	2.02	1.23
111820-15	SHAM	M	P0	P60	BLANK PELLET	2.09	1.76
111820-16	SHAM	M	P0	P60	BLANK PELLET	2.31	1.64
111820-17	SHAM	M	P0	P60	BLANK PELLET	1.98	1.77
111820-18	SHAM	M	P0	P60	BLANK PELLET	2.01	1.93
111820-19	GDX + T	M	P0	P60	TESTOSTERONE	1.98	0.182
111820-20	GDX + T	M	P0	P60	TESTOSTERONE	2.02	0.191				Brain Weight					Brain Weight
111820-21	GDX + T	M	P0	P60	TESTOSTERONE	2.11	0.179			P0-P60	Sham	GDX	GDX+T		P0-P60	Sham	OVX	OVX+E
111820-22	GDX + T	M	P0	P60	TESTOSTERONE	2.21	0.173			male	2.04	1.98	2.04		female	2.04	2.14	1.9
111820-23	GDX + T	M	P0	P60	TESTOSTERONE	2	0.178				2.02	2.02	2.1			2.04	2.03	2.01
111820-24	GDX + T	M	P0	P60	TESTOSTERONE	2.21	0.184				2.09	2.11	2.3			2.03	2.04	2
111820-9	GDX NO T	M	P0	P60	BLANK PELLET	2.04	0.298				2.31	2.21	2.1			2.16	2.01	2.03
111820-10	GDX NO T	M	P0	P60	BLANK PELLET	2.1	0.412				1.98	2				2.03	1.98	2.02
111820-11	GDX NO T	M	P0	P60	BLANK PELLET	2.3	0.321				2.01	2.21				2.04	1.85	1.98
111820-12	GDX NO T	M	P0	P60	BLANK PELLET	2.1	0.358									2.1	1.73	1.84
111820-1	SHAM	F	P0	P60	BLANK PELLET	2.04	N/A	1.49								2.3	1.97
111820-2	SHAM	F	P0	P60	BLANK PELLET	2.04	N/A	0.991		avg	2.075	2.08833	2.135			2.0925	1.96875	1.96857
111820-3	SHAM	F	P0	P60	BLANK PELLET	2.03	N/A	1.24		std	0.120789	0.104195	0.113578			0.0954314	0.125975	0.0712808
111820-4	SHAM	F	P0	P60	BLANK PELLET	2.16	N/A	1.645		se	0.0495037	0.042703	0.0567891			0.0338409	0.0446719	0.0270003
111820-5	SHAM	F	P0	P60	BLANK PELLET	2.03	N/A	1.01
111820-6	SHAM	F	P0	P60	BLANK PELLET	2.04	N/A	0.982
111820-7	SHAM	F	P0	P60	BLANK PELLET	2.1	N/A	1.58
111820-8	SHAM	F	P0	P60	BLANK PELLET	2.3	N/A	1.39			Seminal Vessicle Weight					Uterine horn Weight
012921-1	OVX + E	F	P0	P60	ESTRADIOL	2.14	N/A	0.423		P0-P60	Sham	GDX	GDX+T		P0-P60	Sham	OVX	OVX+E
012921-2	OVX + E	F	P0	P60	ESTRADIOL	2.03	N/A	0.452		male	1.23	0.298	0.182		female	1.49	0.423	0.192
012921-3	OVX + E	F	P0	P60	ESTRADIOL	2.04	N/A	0.402			1.76	0.412	0.191			0.991	0.452	0.458
012921-4	OVX + E	F	P0	P60	ESTRADIOL	2.01	N/A	0.293			1.64	0.321	0.179			1.24	0.402	0.227
012921-5	OVX + E	F	P0	P60	ESTRADIOL	1.98	N/A	0.284			1.77	0.358	0.173			1.645	0.293	0.163
012921-6	OVX + E	F	P0	P60	ESTRADIOL	1.85	N/A	0.487			1.93	0.351	0.178			1.01	0.284	0.538
012921-7	OVX + E	F	P0	P60	ESTRADIOL	1.73	N/A	0.299					0.184			0.982	0.487	0.456
012921-8	OVX + E	F	P0	P60	ESTRADIOL	1.97	N/A	0.472		avg	1.666	0.348	0.181167			1.58	0.299	0.419
012921-9	OVX NO E	F	P0	P60	BLANK PELLET	1.9	N/A	0.192		std	0.264632	0.0431103	0.00558022			1.39	0.472
012921-10	OVX NO E	F	P0	P60	BLANK PELLET	2.01	N/A	0.458		se	0.120287	0.0195956	0.00228698			1.291	0.389	0.350429
012921-11	OVX NO E	F	P0	P60	BLANK PELLET	2	N/A	0.227								0.273935	0.0846235	0.151694
012921-12	OVX NO E	F	P0	P60	BLANK PELLET	2.03	N/A	0.163								0.09714	0.0300083	0.0574597
012921-13	OVX NO E	F	P0	P60	BLANK PELLET	2.02	N/A	0.538
012921-14	OVX NO E	F	P0	P60	BLANK PELLET	1.98	N/A	0.456
012921-15	OVX NO E	F	P0	P60	BLANK PELLET	1.84	N/A	0.419
	GROUP	SEX	AGE AT SURGERY	AGE AT TEST	HORMONE(?)	BRAIN WEIGHT (GRAMS)	SEMINAL VESSICAL WEIGHT(G)	UTERINE WEIGHT
	SHAM	M	P28	P60	BLANK PELLET	2.02	1.21	N/A				Brain Weight					Brain Weight
	SHAM	M	P28	P60	BLANK PELLET	2.03	1.39	N/A			P28-P60	Sham	GDX	GDX+T		P28-P60	Sham	OVX	OVX+E
	SHAM	M	P28	P60	BLANK PELLET	2.01	1.34	N/A				2.02	2.04	2.1			2.152	2.016	2.05
	SHAM	M	P28	P60	BLANK PELLET	1.96	1.56	N/A				2.03	2	2.06			2.186	1.98	2.128
	SHAM	M	P28	P60	BLANK PELLET	2.04	1.65	N/A				2.01	2.12	2.09			1.917	2.036	2.11
	SHAM	M	P28	P60	BLANK PELLET	2.07	1.4	N/A				1.96	2.17	2.04			2.163	2.024	2.209
	SHAM	M	P28	P60	BLANK PELLET	2.21	1.49	N/A				2.04	2	2.04				2.168	2.229
	SHAM	M	P28	P60	BLANK PELLET	2.11	1.47	N/A				2.07	2.06	2.12				2.28	1.869
	GDX NO T	M	P28	P60	BLANK PELLET	2.04	0.39	N/A				2.21		2.07				2.29	2.17
	GDX NO T	M	P28	P60	BLANK PELLET	2	0.421	N/A				2.11		2.18				2.267
	GDX NO T	M	P28	P60	BLANK PELLET	2.12	0.598	N/A						2.22
	GDX NO T	M	P28	P60	BLANK PELLET	2.17	0.246	N/A						2.464
	GDX NO T	M	P28	P60	BLANK PELLET	2	damaged upon removal	N/A						2.109
	GDX NO T	M	P28	P60	BLANK PELLET	2.06	damaged upon removal	N/A			avg	2.05625	2.065	2.13573		avg	2.1045	2.13262	2.10929
	GDX+T	M	P28	P60	TESTOSTERONE	2.1	0.72				std	0.0759582	0.0680441	0.122285		std	0.1258	0.133002	0.122177
	GDX+T	M	P28	P60	TESTOSTERONE	2.06	0.6447				se	0.0269355	0.0278869	0.0367222		se	0.0629001	0.0471637	0.0461046
	GDX+T	M	P28	P60	TESTOSTERONE	2.09	0.8913
	GDX+T	M	P28	P60	TESTOSTERONE	2.04	0.9168
	GDX+T	M	P28	P60	TESTOSTERONE	2.04	0.6784
	GDX+T	M	P28	P60	TESTOSTERONE	2.12	0.7802				Seminal Vessicle Weight					Uterine horn Weight
	GDX+T	M	P28	P60	TESTOSTERONE	2.07	0.9665			P28-P60	Sham	GDX	GDX+T		P28-P60	Sham	OVX	OVX+E
	GDX+T	M	P28	P60	TESTOSTERONE	2.18	0.8495				1.21	0.39	0.72			0.928	0.239	0.438
	GDX+T	M	P28	P60	TESTOSTERONE	2.22	1.28	N/A			1.39	0.421	0.6447			0.651	0.159	0.585
	GDX+T	M	P28	P60	TESTOSTERONE	2.464	1.79	N/A			1.34	0.598	0.8913			0.582	0.522	0.595
	GDX+T	M	P28	P60	TESTOSTERONE	2.109	1.1	N/A			1.56	0.246	0.9168			0.834	0.124	0.45
	SHAM	F	P28	P60	BLANK PELLET	2.152	N/A	0.928			1.65		0.6784				0.198	0.805
	SHAM	F	P28	P60	BLANK PELLET	2.186	N/A	0.651			1.4		0.7802				0.194	0.895
	SHAM	F	P28	P60	BLANK PELLET	1.917	N/A	0.582			1.49		0.9665				0.201	0.686
	SHAM	F	P28	P60	BLANK PELLET	2.163	N/A	0.834			1.47		0.8495				0.199
	OVX NO E	F	P28	P60	BLANK PELLET	2.016	N/A	0.239					1.28
	OVX NO E	F	P28	P60	BLANK PELLET	1.98	N/A	0.159					1.79
	OVX NO E	F	P28	P60	BLANK PELLET	2.036	N/A	0.522					1.1
	OVX NO E	F	P28	P60	BLANK PELLET	2.024	N/A	0.124		avg	1.43875	0.41375	0.965218		avg	0.74875	0.2295	0.636286
	OVX NO E	F	P28	P60	BLANK PELLET	2.168	N/A	0.198		std	0.135693	0.144574	0.331373		std	0.159957	0.122906	0.171378
	OVX NO E	F	P28	P60	BLANK PELLET	2.28	N/A	0.194		se	0.048118	0.0648313	0.100416		se	0.0799785	0.0435839	0.0647934
	OVX NO E	F	P28	P60	BLANK PELLET	2.29	N/A	0.201
	OVX NO E	F	P28	P60	BLANK PELLET	2.267	N/A	0.199
	OVX+E	F	P28	P60	ESTRODIAL	2.05	N/A	0.438
	OVX+E	F	P28	P60	ESTRODIAL	2.128	N/A	0.585
	OVX+E	F	P28	P60	ESTRODIAL	2.11	N/A	0.595
	OVX+E	F	P28	P60	ESTRODIAL	2.209	N/A	0.45
	OVX+E	F	P28	P60	ESTRODIAL	2.229	N/A	0.805
	OVX+E	F	P28	P60	ESTRODIAL	1.869	N/A	0.895
	OVX+E	F	P28	P60	ESTRODIAL	2.17	N/A	0.686
	GROUP	SEX	AGE AT SURGERY	AGE AT TEST	HORMONE(?)	BRAIN WEIGHT (GRAMS)	SEMINAL VESSICAL WEIGHT(G)	UTERINE WEIGHT
	SHAM	M	P60	P90	BLANK PELLET	2.51	2.13	N/A
	SHAM	M	P60	P90	BLANK PELLET	2.45	2.65	N/A
	SHAM	M	P60	P90	BLANK PELLET	2.298	2.73	N/A
	SHAM	M	P60	P90	BLANK PELLET	2.59	2.63	N/A
	SHAM	M	P60	P90	BLANK PELLET	2.5	2.69	N/A						Brain Weight					Brain Weight
	SHAM	M	P60	P90	BLANK PELLET	2.36	2.35	N/A					P60-90	Sham	GDX	GDX+T		P60-90	Sham	OVX	OVX+E
	SHAM	M	P60	P90	BLANK PELLET	2.41	2.74	N/A						2.51	2.4	2.3			2.28	2.658	2.18
	SHAM	M	P60	P90	BLANK PELLET	2.9	2.42	N/A						2.45	2.337	2.41			2.25	2.44	2.29
	SHAM	M	P60	P90	BLANK PELLET	2.73	2.08	N/A						2.298	2.82	2.62			2.04	1.98	2.39
	SHAM	M	P60	P90	BLANK PELLET	2.53	1.68	N/A						2.59	2.65	2.5			2.1	2.27	2.38
	SHAM	M	P60	P90	BLANK PELLET	2.33	1.96	N/A						2.5	2.67	2.67			2.21	2.24	2.107
	GDX NO T	M	P60	P90	BLANK PELLET	2.4	0.223	N/A						2.36		2.4			2.86	2.048	2.281
	GDX NO T	M	P60	P90	BLANK PELLET	2.337	0.214	N/A						2.41		2.39			2.65		2.372
	GDX NO T	M	P60	P90	BLANK PELLET	2.82	0.279	N/A						2.9		2.48					2.52
	GDX NO T	M	P60	P90	BLANK PELLET	2.65	0.284	N/A						2.73		2.47
	GDX NO T	M	P60	P90	BLANK PELLET	2.67	0.286	N/A						2.53		2.32
	GDX + T	M	P60	P90	TESTOSTERONE	2.3	2.31	N/A						2.33		2.368
	GDX + T	M	P60	P90	TESTOSTERONE	2.41	2.29	N/A								2.403
	GDX + T	M	P60	P90	TESTOSTERONE	2.62	2.18	N/A								2.27
	GDX + T	M	P60	P90	TESTOSTERONE	2.5	2.46	N/A								2.524
	GDX + T	M	P60	P90	TESTOSTERONE	2.67	2.53	N/A								2.48
	GDX + T	M	P60	P90	TESTOSTERONE	2.4	2.31	N/A					avg	2.50982	2.5754	2.44033		avg	2.34143	2.27267	2.315
	GDX + T	M	P60	P90	TESTOSTERONE	2.39	2.54	N/A					std	0.179121	0.201211	0.111646		std	0.300745	0.250474	0.130052
	GDX + T	M	P60	P90	TESTOSTERONE	2.48	2.47	N/A					se	0.0541151	0.0902291	0.0293805		se	0.113919	0.11232	0.049262
	GDX + T	M	P60	P90	TESTOSTERONE	2.47	2.28	N/A
	GDX + T	M	P60	P90	TESTOSTERONE	2.32	2.61	N/A
	GDX+T	M	P60	P90	TESTOSTERONE	2.368	2.2	N/A
	GDX+T	M	P60	P90	TESTOSTERONE	2.403	2.582	N/A
	GDX+T	M	P60	P90	TESTOSTERONE	2.27	1.88	N/A					Seminal Vessicle Weight					Uterine horn Weight
	GDX+T	M	P60	P90	TESTOSTERONE	2.524	2.536	N/A				P60-90	Sham	GDX	GDX+T		P60-90	Sham	OVX	OVX+E
	GDX+T	M	P60	P90	TESTOSTERONE	2.48	2.45	N/A					2.13	0.223	2.31			0.784	0.446	0.639
	SHAM	F	P60	P90	BLANK PELLET	2.28	N/A	0.784					2.65	0.214	2.29			0.652	0.534	0.588
	SHAM	F	P60	P90	BLANK PELLET	2.25	N/A	0.652					2.73	0.279	2.18			0.721	0.497	0.567
	SHAM	F	P60	P90	BLANK PELLET	2.04	N/A	0.721					2.63	0.284	2.46			0.736	0.909	1.03
	SHAM	F	P60	P90	BLANK PELLET	2.1	N/A	0.736					2.69	0.286	2.53			0.592	1.123	1.126
	SHAM	F	P60	P90	BLANK PELLET	2.21	N/A	0.592					2.35		2.31			0.601	1.051	0.909
	SHAM	F	P60	P90	BLANK PELLET	2.86	N/A	0.601					2.74		2.54			0.502		0.938
	SHAM	F	P60	P90	BLANK PELLET	2.65	N/A	0.502					2.42		2.47					1.227
	OVX NO E	F	P60	P90	BLANK PELLET	2.658	N/A	0.446					2.08		2.28
	OVX NO E	F	P60	P90	BLANK PELLET	2.44	N/A	0.534					1.68		2.61
	OVX NO E	F	P60	P90	BLANK PELLET	1.98	N/A	0.497					1.96		2.2
	OVX NO E	F	P60	P90	ESTRODIAL	2.27	N/A	0.909							2.582
	OVX NO E	F	P60	P90	ESTRODIAL	2.24	N/A	1.123							1.88
	OVX NO E	F	P60	P90	ESTRODIAL	2.048	N/A	1.051							2.536
	OVX+ E	F	P60	P90	ESTRODIAL	2.18	N/A	0.639							2.45
	OVX+ E	F	P60	P90	ESTRODIAL	2.29	N/A	0.588				avg	2.36909	0.2572	2.3752		avg
	OVX+ E	F	P60	P90	ESTRODIAL	2.39	N/A	0.567				std					std
	OVX+E	F	P60	P90	ESTRODIAL	2.38	N/A	1.03				se					se
	OVX+E	F	P60	P90	ESTRODIAL	2.107	N/A	1.126
	OVX+E	F	P60	P90	ESTRODIAL	2.281	N/A	0.909
	OVX+E	F	P60	P90	ESTRODIAL	2.372	N/A	0.938
	OVX+E	F	P60	P90	ESTRODIAL	2.52	N/A	1.227
